# Supplementary material for: Structures of MPND Reveal the Molecular Recognition of Nucleosomes
Source: Int J Mol Sci. 2023 Feb 8;24(4):3368. doi: 10.3390/ijms24043368 (PMC9963953; doi:10.3390/ijms24043368)
Supplement: Supplementary file 1 [file ijms-24-03368-s001.zip]

Archive with 1 entries (1 files):
- ijms-2148774-supplementary.pdf
